# Supplementary material for: Human Aurora kinase inhibitor Hesperadin reveals epistatic interaction between Plasmodium falciparum PfArk1 and PfNek1 kinases
Source: Commun Biol. 2020 Nov 20;3:701. doi: 10.1038/s42003-020-01424-z (PMC7679417; doi:10.1038/s42003-020-01424-z)
Supplement: Supplementary file 3 — Supplementary Data 1 [file 42003_2020_1424_MOESM3_ESM.xlsx]

## Sheet: Fig 1a
Data for Fig. 1a in Morahan, B.J. et al., “Human Aurora kinase inhibitor Hesperadin reveals epistatic interaction between Plasmodium falciparum PfArk1 and PfNek1 kinases”
	% Parasitaemia
Time (h)	Putrescine			Hesperadin 500nM			Hesperadin washout
	B1	B2	B3	B1	B2	B3	B1	B2	B3
0	3.04	3	2.66	3	2.88	2.67	3	2.88	2.67
6	2.4	2.63	2.24	2.53	2.65	2.54	2.53	2.65	2.54
12	2.85	2.79	2.25	3.17	2.56	2.72	3.17	2.56	2.72
18	3.13	3.32	3.41	3.03	2.68	2.52	3.01	3.22	3.22
24	5.26	5.45	5.52	4.25	4.15	4.62	3.81	3.88	3.63
30	8.2	8.43	8.49	6.07	5.82	6.49	5.31	5.51	5.59
48	9.43	9.37	9.14	6.86	7.39	6.44	6.49	6.42	7.5
	Each B value is the average from three technical replicates

## Sheet: Fig 2b
Data for Fig. 1a in Morahan, B.J. et al., “Human Aurora kinase inhibitor Hesperadin reveals epistatic interaction between Plasmodium falciparum PfArk1 and PfNek1 kinases”
Number of nuclei per schizont
Control	Hesperadine
15.7489	14.2887
13.4604	14.6302
21.2161	16.4307
21.6778	11.2972
18.7585	10.1107
14.6302	13.8229
17.0278	8.16902
17.0357	11.2067
23.342	7.7507
28.1836	9.967
18.7035	6.50426
12.3796	7.08762
22.6363	10.3954
21.0347	10.1843
18.2984	10.5594
17.6478	13.229
27.7619	13.005
18.1208	10.0959
18.1766	7.04659
27.6557	7.39457
23.5286	12.7002
20.4832	8.36098
22.2518	12.5052
21.0262	14.0114
22.2148	14.9413
18.7317	10.4558
14.6881	6.81415
16.8826	8.35075
20.2355	9.60653
23.6242	10.5587
21.7978	9.53198
20.6157	6.30899
24.4052	8.00921
19.6617	9.54306
19.9348	7.05386
21.1697	12.5184

## Sheet: Fig 3
Data for Fig. 3 in Morahan, B.J. et al., “Human Aurora kinase inhibitor Hesperadin reveals epistatic interaction between Plasmodium falciparum PfArk1 and PfNek1 kinases”
	CONTROL											HESPERADIN TREATED
	% of parasite population											% of parasite population
Time after treatment (h)	1N			2N			>2N				Time after treatment (h)	1N			2N			>2N
	B1	B2	B3	B1	B2	B3	B1	B2	B3			B1	B2	B3	B1	B2	B3	B1	B2	B3
0	62.4	63.8	54.8	17.5	18.8	18	19.9	17	26.8		0	60.9	61.4	51.3	20.4	21.2	16.4	18.2	17	31.9
6	54.5	52.8	56.7	25.1	25	14.6	20.1	21.8	28		6	52.4	48.8	56.3	23.9	27.1	15	23.1	23.8	28.2
12	52	54.4	58.8	19.2	19.4	14.1	26.4	25.9	26.6		12	46.4	54	59.5	23.2	20.1	13.1	29.9	25.7	26.8
18	43.8	44.1	46.1	34	36.6	31.5	21.8	19.1	21.7		18	53.7	57.5	59.6	21.8	22.6	17.9	24.2	19.4	22.2
24	28.5	28.7	46.8	61.8	62	45.7	9.29	8.99	6.57		24	45.3	50.4	69.1	40.4	39.1	19.3	12.7	10.1	10.8
30	19.1	16.3	29	75.1	71.9	65.1	5.6	9.64	5.11		30	42.2	42.7	60.4	51	52.5	34.1	5.84	3.77	4.58
48	14.4	14.2	19.4	55.7	59.1	53	29.8	26.6	26.6		48	39.8	38.3	52	55.1	56.4	38.3	4.6	4.71	8.62
	Each B value is the average from three technical replicates

## Sheet: Fig7
Data for Fig. 7 in Morahan, B.J. et al., “Human Aurora kinase inhibitor Hesperadin reveals epistatic interaction between Plasmodium falciparum PfArk1 and PfNek1 kinases”
	Growth inhibition (%)
log[Hesperadin] (µM)	Nek1 WT (1057:HA)			Nek1 2F11 (S853:HA)			3D7 WT			Dd2 8E6			Dd2 WT			Nek1 1G2 (S853 :HA)
1.69897	100	100	100	100	100	100	100	100	84	100	100	100	82	100	82	100	100	100
1.39794	100	100	100	100	100	100	100	100	90	100	106	100	99	97	99	100	97	100
1.09691	99	100	100	100	100	100	100	100	95	97	100	100	99	85	100	100	98	100
0.79588	97	99	100	97	94	100	100	100	93	85	95	79	98	94	98	100	93	100
0.49485	95	89	98	91	73	100	98	95	79	67	72	38	94	96	94	100	88	98
0.19382	82	76	91	50	36	68	91	83	83	44	43	20	86	51	86	40	50	86
-0.10721	76	75	77	29	26	35	77	61	68	21	14	3	79	82	79	30	16	30
-0.40824	76	76	65	26	37	9	65	65	81	13	8	0	79	81	79	19	5	10
-0.709269	74	77	69	26	25	0	69	59	84	6	0	9	74	86	74	0	0	17
-1.0103	75	76	64	30	33	0	64	66	79	7	7	9	76	80	76	19	8	9
-1.31133	76	79	72	26	30	2	72	60	69	0	0	0	68	78	68	0	3	2
-1.61236	73	73	75	27	26	7	75	72	61	6	0	7	79	75	79	0	3	30
-1.91339	71	68	62	23	9	0	62	69	78	0	0	0	76	75	76	0	0	42
-2.21439	60	40	47	7	0	11	47	55	32	7	0	0	65	77	65	1	0	10
-2.51541	36	2	19	0	4	2	19	27	0	0	8	0	31	54	31	0	0	0
-2.81645	13	14	0	0	0	0	0	0	0	0	0	0	17	6	17	0	0	1
-3.11748	1	0	0	0	1	0	0	0	0	2	0	2	0	2	0	4	0	0
-3.41907	0	4	0	0	7	0	0	0	0	0	0	0	0	0	0	0	0	0
-3.71897	0	0	0	0	0	0	0	7	0	0	0	0	0	0	0	2	5	0
